# Supplementary material for: Porcine Organotypic Epicardial Slice Protocol: A Tool for the Study of Epicardium in Cardiovascular Research
Source: Front Cardiovasc Med. 2022 Jul 18;9:920013. doi: 10.3389/fcvm.2022.920013 (PMC9339655; doi:10.3389/fcvm.2022.920013)
Supplement: Supplementary file 1 [file Data_Sheet_1.ZIP]

Archive with 2 entries (2 files):
- PetriFlow_v2.stl
- Ring .stl
